# Supplementary material for: Antibacterial Electrospun Membrane with Hierarchical Bead-on-String Structured Fibres for Wound Infections
Source: Nanomaterials (Basel). 2024 Aug 31;14(17):1429. doi: 10.3390/nano14171429 (PMC11397722; doi:10.3390/nano14171429)
Supplement: Supplementary file 1 [file nanomaterials-14-01429-s001.zip]

Archive with 1 entries (1 files):
- nanomaterials-3167969-supplementary.pdf
